# Supplementary material for: Associations between Delayed Introduction of Complementary Foods and Childhood Health Consequences in Exclusively Breastfed Children
Source: Nutrients. 2023 Jul 31;15(15):3410. doi: 10.3390/nu15153410 (PMC10421357; doi:10.3390/nu15153410)
Supplement: Supplementary file 1 [file nutrients-15-03410-s001.zip]

Archive with 1 entries (1 files):
- nutrients-2493340-supplementary.pdf
